# Supplementary material for: Surface Modification of Screen-Printed Carbon Electrode through Oxygen Plasma to Enhance Biosensor Sensitivity
Source: Biosensors (Basel). 2024 Mar 29;14(4):165. doi: 10.3390/bios14040165 (PMC11048330; doi:10.3390/bios14040165)
Supplement: Supplementary file 1 [file biosensors-14-00165-s001.zip]

Archive with 1 entries (1 files):
- biosensors-2872396-supplementary.pdf
